# Supplementary material for: Electro-Oxidative C3-Selenylation of Pyrido[1,2-a]pyrimidin-4-ones
Source: Molecules. 2023 Feb 27;28(5):2206. doi: 10.3390/molecules28052206 (PMC10005275; doi:10.3390/molecules28052206)
Supplement: Supplementary file 1 [file molecules-28-02206-s001.zip]

Archive with 1 entries (1 files):
- molecules-2218164-supplementary.pdf
